# Supplementary material for: Evaluation of Rapid Multiplex Reverse Transcription-Quantitative Polymerase Chain Reaction Assays for SARS-CoV-2 Detection in Individual and Pooled Samples
Source: Life (Basel). 2023 Aug 10;13(8):1717. doi: 10.3390/life13081717 (PMC10455980; doi:10.3390/life13081717)
Supplement: Supplementary file 1 [file life-13-01717-s001.zip]

Archive with 1 entries (1 files):
- life-2520464-supplementary.pdf
